# Supplementary material for: Epidemiology, evolution, and biological characteristics of H6 avian influenza viruses in China
Source: Emerg Microbes Infect. 2022 Dec 20;12(1):2151380. doi: 10.1080/22221751.2022.2151380 (PMC9788695; doi:10.1080/22221751.2022.2151380)
Supplement: Supplemental Material [file TEMI_A_2151380_SM4152.zip]

Archive with 16 entries (16 files):
- Figure S1.tif
- Figure S2 _HA.tif
- Figure S2 _MP.tif
- Figure S2 _N6.tif
- Figure S2 _N8.tif
- Figure S2 _NP.tif
- Figure S2 _NS.tif
- Figure S2 _PA.tif
- Figure S2 _PB1.tif
- Figure S2 _PB2.tif
- Figure S2_N2.tiff
- Figure S3.tiff
- Figure S4.tif
- Figure S5.tif
- Table S1.docx
- Table_S2.docx
